# Supplementary material for: Association between Liver Damage and Disease Progression Markers with Mortality Risk and Mechanical Ventilation in Hospitalized COVID-19 Patients: A Nationwide Retrospective SARSTer Study
Source: Viruses. 2024 Sep 27;16(10):1530. doi: 10.3390/v16101530 (PMC11512261; doi:10.3390/v16101530)
Supplement: Supplementary file 1 [file viruses-16-01530-s001.zip]

Archive with 1 entries (1 files):
- viruses-3179327-supplementary.pdf
